# Supplementary material for: Mitogen-Activated Protein Kinases 3/6 Reduce Auxin Signaling via Stabilizing Indoleacetic Acid-Induced Proteins 8/9 in Plant Abiotic Stress Adaptation
Source: Int J Mol Sci. 2025 Feb 24;26(5):1964. doi: 10.3390/ijms26051964 (PMC11900227; doi:10.3390/ijms26051964)
Supplement: Supplementary file 1 [file ijms-26-01964-s001.zip]

Archive with 1 entries (1 files):
- ijms-3454346-supplementary.pdf
